# Supplementary material for: Interaction of DDB1 with NBS1 in a DNA Damage Checkpoint Pathway
Source: Int J Mol Sci. 2024 Dec 5;25(23):13097. doi: 10.3390/ijms252313097 (PMC11642328; doi:10.3390/ijms252313097)
Supplement: Supplementary file 1 [file ijms-25-13097-s001.zip]

Archive with 1 entries (1 files):
- ijms-3278185-supplementary.pdf
